# Supplementary material for: Side-polished fiber evanescent wave quartz-enhanced photoacoustic spectroscopy employing dielectric coatings for evanescent field enhancement
Source: Photoacoustics. 2025 Nov 11;46:100782. doi: 10.1016/j.pacs.2025.100782 (PMC12664072; doi:10.1016/j.pacs.2025.100782)
Supplement: MMC S1 — Top-down image obtained using a visible camera of a dielectric-coated SPF inside the resonator tubes and QTF prongs. The polished surface is facing towards the camera. [file mmc1.zip]

Archive with 1 entries (1 files):
- Supplementary_Material_S1.jpg
