# Supplementary material for: Side-polished fiber evanescent wave quartz-enhanced photoacoustic spectroscopy employing dielectric coatings for evanescent field enhancement
Source: Photoacoustics. 2025 Nov 11;46:100782. doi: 10.1016/j.pacs.2025.100782 (PMC12664072; doi:10.1016/j.pacs.2025.100782)
Supplement: MMC S2 — Image of the gas box used in all experiments with the entire setup inside, showing the gas inlet/outlet, electrical connections, visible camera for monitoring the SPF, and optical fiber connections. [file mmc2.zip]

Archive with 1 entries (1 files):
- Supplementary_Material_S2.jpg
